# Supplementary material for: Evaluation of the Accuracy of Contactless Consumer Sleep-Tracking Devices Application in Human Experiment: A Systematic Review and Meta-Analysis
Source: Sensors (Basel). 2023 May 17;23(10):4842. doi: 10.3390/s23104842 (PMC10222058; doi:10.3390/s23104842)
Supplement: Supplementary file 1 [file sensors-23-04842-s001.zip]

Archive with 1 entries (1 files):
- sensors-2214885-supplementary.pdf
